# Supplementary material for: Production of Dichostereum sordulentum Laccase and Its Entrapment in Lignocellulosic Biopolymers for Estrogen Biodegradation
Source: Molecules. 2025 Dec 9;30(24):4713. doi: 10.3390/molecules30244713 (PMC12735493; doi:10.3390/molecules30244713)
Supplement: Supplementary file 1 [file molecules-30-04713-s001.zip]

Archive with 1 entries (1 files):
- molecules-3996008-supplementary.pdf
